# Supplementary material for: Effect of Fat to Lean Meat Ratios on the Formation of Volatile Compounds in Mutton Shashliks
Source: Foods. 2023 May 9;12(10):1929. doi: 10.3390/foods12101929 (PMC10216914; doi:10.3390/foods12101929)
Supplement: Supplementary file 1 [file foods-12-01929-s001.zip]

Archive with 1 entries (1 files):
- foods-2366718-supplementary.pdf
